# Supplementary material for: Development of Digital Strategies for Reducing Sedentary Behavior in a Hybrid Office Environment: Modified Delphi Study
Source: JMIR Hum Factors. 2025 Apr 8;12:e59405. doi: 10.2196/59405 (PMC12015347; doi:10.2196/59405)
Supplement: Multimedia Appendix 1 [file humanfactors_v12i1e59405_app1.xlsx]

## Sheet: Round 1_Work Strategies
Work policy strategies Feasibility
Next, there are listed 36 strategies that can be potentially feasible to reduce sedentariness when working from home. Please, score from 1 to 9 (considering the following dimensions) how feasible could be each strategy is to reduce sedentarisness when working from home, based on your experience and expertise.
Social validity or Acceptability: Is the strategy appropriate, reasonable, fair and potentially effective for home-based work? Rate the acceptability for home-based work of the initiative in a 9-point scale where 1 is low acceptability and 9 is high acceptability.
Integration into the existing system: To what extend are the strategies aligned with the infrastructure of home-office settings? Rate the availability of the elements or tools in home-offices in a 9-points scale where 1 is a lack of availability and 9 is high availability.
Practicality: Can the initiative be implemented with the available resources, time, training and materials in home-work offices? Rate practicability for home-offices of the initiative in a 9-point scale where 1 is low practicability and 9 high practicability.
Adaptabiliy: Is the initiative flexible enough to fit across the diverse needs of home-office work? Rate the adaptability of the strategy in a 9-point scale where 1 is low adaptable across home-offcie settings and 9 is highly adaptable across home offcie settings.
	Lack of feasibility			Neutral feasibility			High feasibility			Observation
	1	2	3	4	5	6	7	8	9
The following strategies are related to environmental planning and service provisions that the company can facilitate to the worker.
Standing desk.
High chair or height adjustable chairs.
Height adjustable desks or desk platforms.
Workstation accessories (seated footrests, standing footrests, sit-stand anti-fatigue mat).
Active workstation equipped with treadmills.
Active worksation with under-desk stepper or pedalling device.
Exercise accessories such as rubber bans wooden sticks or mats.
Relocation of home-office supplies (e.g. bins, printers).
Activity tracker.
The following strategies are related to establishing guidelines, regulations, and restrictions from the company for all home office workers.
Incidental moving while reading, answering phone calls, or while performing video-conference, etc.
Standing while reading, answering phone calls, or while performing video-conference, etc.
Short breaks (5-10min) of sitting time approximately each 30 minutes.
Short breaks (5-10min) of sitting time approximately each 40 minutes.
Short breaks (5-10min) of sitting time approximately each 60 minutes.
Active breaks such as stretching, walking or performing strengthening exercices 10 minutes or more.
Active lunchtime such as pilates, yoga, walking, cycling.
Wellness coaches supporting the employees during the breaks.
Team or individual activity challenges.
Block the screen or keyboard for breaking up the sitting time, unless performing a meeting.
Schedule (block) 5-10 minutes breaks between meetings from the calendar.
Schedule (block) snack breaks on the calendar.
Setting tailor goals for reducing sitting time.
Create an action plan: increase standing breaks or replace sitting time, how long, how often, when and how (e.g., when the phone rings).
Self-monitoring sedentary and activity behaviours (i.e. activity tracker or a diary log).
The following strategies are related to automatic communication received by the intervention user, or company/peer-to peer comunication enabling social support.
Giving information to increase awareness and knowledge on the dangers associated with prolonged sedentary behaviour and the potential benefits of reducing and/or breaking it.
Information and support about the strategies and goals, and reminders.
Activities demonstrations to perform during the breaks.
Social comparison.
Competition among peers.
Social networking for sharing experiences.
Feedback on activity progress and goal achievement.
Motivational messages from managers.
Self-selected reminders to achive goals.
Real-time records/feedback.
Point-of-choice persuasion.
Awards, rewards or incentives to achive goals or recommendations.
Do you want to add another strategy?

## Sheet: Round 1_BIT elements
Behavioural intervention technology (BIT) elements usability
Next, there are listed behavioural intervention technology (BIT) elements that can be potentially used to implement strategies to reduce sedentariness when working from home. Each BIT element is categorised depending on its usage. Please, from your experience and expertise, rate in a 9-point scale how useful each BIT element is to implement strategies, where 1 is not useful and 9 is highly useful.
How useful is it to implement strategies to reduce sedentariness when working from home?
		Not useful			Useful, not critical			Highly useful			Observation
		1	2	3	4	5	6	7	8	9
	Behavioural intervention technology elements to communicate information
Messaging and social support (access to peer-to-peer support)	Forums
	Emails
	Chats (e.g. whatsapp groups)
	Calls
	Gamification features (competition among colleagues)
	Social challenging features (cooperative activities, e.g. reach 100000 steps among all members of the department).
Notifications push (individual messages)	Text messages (SMS)
	Emails
	Chats
	App interface (in smartphones: text and sound and vibration)
	App interface (in desktops: computer screen notification)
Information delivery (one-way interaction, static information)	Text messages (SMS)
	Emails
	App interfece (in smartphones)
	App interfece (in desktops)
	Videos
	Audios
	Images
	Website
	Combination of media*
Report and visualisation (app interface)	Real-time data via app interface
	Data summary via app interface
	Data summary via website
	Data summary via email or SMS
	Behavioural intervention technology elements to track activity
Digital logs (manual entry)	Web-based questionnaire
	Computer software diary
	Mobile phone diary
Passive data collection (monitoring)	Leg-based activity tracker
	Wrist-based activity tracker
	Waist-based activity tracker
	Smartphone sensors
	Computer software
	Electronic workstation
	Cushions on chairs
	Behavioural intervention technology elements to incorporate in the workstation
	Eletronic height-adjustable desks
	Electronic treadmill devices
	Eletronic elliptical or cycling devices
	Computer software
*Could you write down wich combination of media is the more appropiated?
Do you want to add another BIT element?

## Sheet: Round 2_Ranking strategies
Work policy strategies
Based on your experience and expertise, could you provide your prioritisation of work strategies that may be potentially feasible to reduce sedentary behaviour when working from home? Please indicate your ranking as described below.
1. Feedback on activity progress and goal achievement
2. Create an action plan: increase standing breaks or replace sitting time, how long, how often, when and how (e.g., when the phone rings)
2. Standing while reading, answering phone calls, or while performing video-conference, etc.
2. Giving information to increase awarness and knowledge on the dangers associated with prolonged sedentary behaviour and the potential benefits of reducing and/or breaking it
2. Self-monitoring sedentary and activity behaviours (i.e. activity tracker or a diary log)
3. Awards, rewards or incentives to achieve goals or recommendations
3. Workstation accessories (seated footrests, standing footrests, sit-stand anti-fatigue mat)
3. Relocation of home-office supplies (e.g., bins, printers)
4. Short breaks (5-10 min) of sitting time approximately each 60 minutes
4. Information and support about the strategies and goals, and reminders
4. Setting tailor goals for reducing sitting time
4. Height adjustable desks or desk platforms
5. Schedule (block) 5-10 minutes breaks between meetings from the calendar
5. Point-of-choice or point-of-decision prompts
5. Real-time records/feedback
6. Incidental moving while reading, answering phone calls, or while performing video-conference, etc.
6. Motivational messages from managers
6. Self-selected reminders to achieve goals
7. Activities demonstrations to perform during the breaks
7. High chair or height adjustable chairs
7. Exercise accessories such as rubber bans, wooden sticks or mats
8. Standing desk
8. Active breaks such as stretching, walking or performing strengthening exercises 10 minutes or more
8. Social networking for sharing experiences
9. Team or individual activity challenges
9. Schedule (block) snack breaks on the calendar
9. Active lunchtime such as pilates, yoga, walking, cycling
10. Social comparison
10. Short breaks (5-10 min) of sitting time approximately each 40 minutes
11. Competition among peers
12. Wellness coaches supporting the employees during the breaks
13. Short breaks (5-10 min) of sitting time approximately each 30 minutes
14. Block the screen or keyboard for breaking up the sitting time, unless performing a meeting
15. Active workstation with under-desk stepper or pedalling device
16. Active workstation equipped with treadmills

## Sheet: Round 2_Ranking BIT elements
BIT elements
Based on your experience and expertise, could you provide your prioritisation of work strategies that may be potentially feasible to reduce sedentary behaviour when working from home? Please indicate your ranking as described below.
Activity tracking
1. Wrist-based activity tracker (passive data collection)
1. Mobile phone diary (manual entry)
3. Leg-based activity tracker (passive data collection)
2. Smartphone sensors (passive data collection)
6. Computer software (passive data collection)
6. Web-based questionnaire (manual entry)
5. Waist-based activity tracker (passive data collection)
5. Electronic workstation (passive data collection)
5. Cushions on chairs (passive data collection)
4. Computer software diary (manual entry)
Information delivery
1. Combination of media*
2. Videos
3. App interface (in smartphones)
4. Images
5. App interface (in desktops)
4. Website
6. Emails
6. Text messages (SMS)
7. Audios
Messaging and social support
1. Social challenging features (cooperative activities, e.g., reach 10000 steps among all members of the department)
2. Gamification features (competition among colleagues)
3. Chats (e.g., whats app groups)
4. Emails
5. Calls
5. Forums
Notification push
1. App interface (in smartphones: text and sound and vibration)
2. App interface (in desktops: computer screen notification)
3. Text messages (SMS)
4. Chats
5. Emails
Report and visualisation
1. Real-time data via app interface
2. Data summary via app interface
3. Data summary via email or SMS
4. Data summary via website

## Sheet: Round 3_Matching round
Which of the behavioural intervention technology elements may be more useful to each strategy?
Next, there are listed X strategies that can be potentially effective to reduce sedentariness when working from home (rows). Additionally, from the second column, there are listed behavioural intervention technology (BIT) elements that can be potentially used to implement strategies to reduce sedentariness when working from home. Each BIT element is categorised depending on its usage. Please, ind…
	Gamification features	Social challenging features	Text messages (SMS)	App interface (smartphone)	App interface (desktops)	Videos	Images	Website	Combination of media	Mobile phone diary	Leg-based activity tracker	Wrist-based activity tracker	Smartphone sensors	Computer software	Real-time data	Data summary
1. Feedback on activity progress and goal achievement
2. Create an action plan: increase standing breaks or replace sitting time, how long, how often, when and how (e.g., when the phone rings)
2. Standing while reading, answering phone calls, or while performing video-conference, etc.
2. Giving information to increase awarness and knowledge on the dangers associated with prolonged sedentary behaviour and the potential benefits of reducing and/or breaking it
2. Self-monitoring sedentary and activity behaviours (i.e. activity tracker or a diary log)
4. Short breaks (5-10 min) of sitting time approximately each 60 minutes
5. Schedule (block) 5-10 minutes breaks between meetings from the calendar
4. Information and support about the strategies and goals, and reminders
4. Setting tailor goals for reducing sitting time
7. Activities demonstrations to perform during the breaks
4. Height adjustable desks or desk platforms
3. Relocation of home-office supplies (e.g., bins, printers)
6. Incidental moving while reading, answering phone calls, or while performing video-conference, etc.
3. Awards, rewards or incentives to achieve goals or recommendations
8. Standing desk
5. Point-of-choice or point-of-decision prompts
3. Workstation accessories (seated footrests, standing footrests, sit-stand anti-fatigue mat)
6. Motivational messages from managers
Do you want to add any observation?
